# Supplementary material for: Isolation of detergent resistant microdomains from cultured neurons: detergent dependent alterations in protein composition
Source: BMC Neurosci. 2010 Sep 22;11:120. doi: 10.1186/1471-2202-11-120 (PMC2955047; doi:10.1186/1471-2202-11-120)
Supplement: Additional file 1 — Supplementary Table S1. [file 1471-2202-11-120-S1.XLS]

## Sheet: RaftProfile
Protein Description	Swissprot Entry	Mr (kDa)	Membrane or Non-membrane resident	Cellular Component	Membrane association	Lipid modification	# Phobius Predicted Transmembrane domains	Functional category	Protein Prophet Probability		Sequence Coverage		# Unique peptides		# Assigned spectra		For single peptide identifications
									CHAPSO	TX100	CHAPSO	TX100	CHAPSO	TX100	CHAPSO	TX100	Peptide Sequence	PeptideProphet Probability	Mascot Ion Score	Modifications	m/z	z	Mass Error (Da)
14-3-3 protein epsilon	1433E_RAT	29	Non-membrane	Cytoplasm	Other		0	Cell Signalling & Signal Transduction	1	1	0.21	0.33	4	8	7	12
14-3-3 protein eta	1433F_RAT	28	Non-membrane	Cytoplasm	Other		0	Cell Signalling & Signal Transduction	1	1	0.12	0.17	2	4	2	4
14-3-3 protein gamma	1433G_RAT	28	Non-membrane	Cytoplasm	Other		0	Cell Signalling & Signal Transduction	1	1	0.23	0.28	4	5	5	6
14-3-3 protein theta	1433T_RAT	28	Non-membrane	Cytoplasm	Other		0	Cell Signalling & Signal Transduction	0.5	1	0.098	0.098	1	1	1	1	(R)SIcTTVLELLDKYLIANATNPESK(V)	0.95	40.43	Carbamidomethyl (+57)	898.431	3	-0.0436
14-3-3 protein zeta/delta	1433Z_RAT	28	Non-membrane	Cytoplasm	Other		0	Cell Signalling & Signal Transduction	1	1	0.36	0.25	7	4	10	5
26S protease regulatory subunit 8	PRS8_RAT	46	Non-membrane	Cytoplasm	Other		0	Other	1	1	0.094	0.039	3	1	3	1
26S proteasome non-ATPase regulatory subunit 1	PSMD1_RAT	106	Non-membrane	Cytoplasm	Other		1	Other	1	0.5	0.04	0.027	2	1	2	2
26S proteasome non-ATPase regulatory subunit 2	PSMD2_RAT	100	Non-membrane	Cytoplasm	Other		1	Other	1		0.037		2		2
2-oxoglutarate dehydrogenase E1 component	ODO1_RAT	116	Membrane	Mitochondrion	Other		0	Metabolism & Biosynthesis		1		0.094		7		11
40S ribosomal protein S14	RS14_RAT	16	Non-membrane	Cytoplasm	Other		0	Protein synthesis	0.99		0.073		1		1		(K)TPGPGAQSALR(A)	0.95	55.69		527.776	2	-0.010195
40S ribosomal protein S16	RS16_RAT	16	Non-membrane	Cytoplasm	Other		0	Protein synthesis	0.99	0.5	0.055	0.068	1	1	1	1	(K)ALVAYYQK(Y)	0.95	58.07		478.255	2	-0.011725
40S ribosomal protein S19	RS19_RAT	16	Non-membrane	Cytoplasm	Other		0	Protein synthesis	1		0.12		2		2
4F2 cell-surface antigen heavy chain	4F2_RAT	58	Membrane	Plasma membrane	Integral		1	Channels & Transporters	1	1	0.59	0.17	23	5	81	5
60 kDa heat shock protein	CH60_RAT	61	Non-membrane	Mitochondrion	Other		0	Other	0.5	1	0.037	0.068	1	3	2	3
6-phosphofructokinase type C	K6PP_RAT	86	Non-membrane	Other	Other		0	Metabolism & Biosynthesis	1		0.057		2		2
6-phosphofructokinase, muscle type	K6PF_RAT	86	Non-membrane	Other	Other		0	Metabolism & Biosynthesis	1		0.054		3		4
78 kDa glucose-regulated protein	GRP78_RAT	72	Non-membrane	ER/Golgi	Other		0	Other	1	1	0.12	0.066	6	3	6	3
7-dehydrocholesterol reductase	DHCR7_RAT	54	Membrane	ER/Golgi	Integral		9	Metabolism & Biosynthesis	1		0.079		4		10
Acetyl-CoA acetyltransferase	THIL_RAT	45	Non-membrane	Mitochondrion	Other		0	Metabolism & Biosynthesis	0.5	1	0.057	0.13	1	3	1	3
Actin, alpha cardiac muscle 1	ACTC_RAT	42	Non-membrane	Cytoskeleton/Filament	Other		0	Cell Structure & Adhesion		1		0.1		2		3
Actin, cytoplasmic 2	ACTG_RAT	42	Non-membrane	Cytoskeleton/Filament	Other		0	Cell Structure & Adhesion	1	1	0.59	0.78	16	23	33	132
Actin-related protein 2	ARP2_RAT	45	Non-membrane	Cytoskeleton/Filament	Other		0	Cell Structure & Adhesion		1		0.17		3		4
Acyl-CoA desaturase 1	ACOD1_RAT	41	Membrane	ER/Golgi	Integral		6	Metabolism & Biosynthesis	1		0.089		2		3
Adenylate cyclase type 3	ADCY3_RAT	129	Membrane	Other	Integral		12	Cell Signalling & Signal Transduction	1		0.038		3		5
Adenylyl cyclase-associated protein 1	CAP1_RAT	52	Membrane	Plasma membrane	Other		0	Cell Structure & Adhesion		1		0.12		3		5
ADP/ATP translocase 1	ADT1_RAT	33	Membrane	Mitochondrion	Integral		3	Channels & Transporters	1	1	0.64	0.48	25	14	178	23
ADP/ATP translocase 2	ADT2_RAT	33	Membrane	Mitochondrion	Integral		1	Channels & Transporters	1	1	0.4	0.11	13	3	49	5
ADP-ribosylation factor 4	ARF4_RAT	20	Membrane	ER/Golgi	Lipid anchor	N-myristoyl	0	Cell Signalling & Signal Transduction	1		0.22		2		2
ADP-ribosylation factor-like protein 8B	ARL8B_RAT	22	Membrane	Endosome/Lysosome	Other		0	Cell Signalling & Signal Transduction	1	0.21	0.31	0	4		5
Alpha-actinin-1	ACTN1_RAT	103	Non-membrane	Cytoskeleton/Filament	Other		0	Cell Structure & Adhesion	0.06	1	0	0.04		3		3
Alpha-centractin	ACTZ_RAT	43	Non-membrane	Cytoskeleton/Filament	Other		0	Cell Structure & Adhesion	1	1	0.088	0.2	2	6	4	8
Alpha-enolase	ENOA_RAT	47	Membrane	Plasma membrane	Other		0	Metabolism & Biosynthesis	1	1	0.067	0.13	2	3	2	3
Alpha-internexin	AINX_RAT	56	Non-membrane	Cytoskeleton/Filament	Other		0	Cell Structure & Adhesion		1		0.55		24		37
Amine oxidase [flavin-containing] A	AOFA_RAT	59	Membrane	Mitochondrion	Integral		1	Metabolism & Biosynthesis	1		0.13		5		5
Amphiphysin	AMPH_RAT	75	Membrane	Vesicle	Other		0	Trafficking & Transport	0.5	1	0.029	0.038	1	2	1	3
Ankyrin repeat-rich membrane spanning protein	ARMS_RAT	196	Membrane	Plasma membrane	Integral		4	Cell Signalling & Signal Transduction	1	1	0.018	0.018	2	2	4	4
AP-1 complex subunit beta-1	AP1B1_RAT	105	Membrane	Vesicle	Other		0	Trafficking & Transport		0.99		0.027		1		1	(K)KPTETQELVQQVLSLATQDSDNPDLR(D)	0.95	36.18		975.755	3	-0.0774667
AP-2 complex subunit alpha-2	AP2A2_RAT	104	Membrane	Plasma membrane	Other		0	Trafficking & Transport	1	1	0.084	0.34	5	21	6	29
AP-2 complex subunit beta-1	AP2B1_RAT	105	Membrane	Plasma membrane	Other		0	Trafficking & Transport	1	1	0.14	0.47	9	28	9	38
AP-2 complex subunit mu-1	AP2M1_RAT	50	Membrane	Plasma membrane	Other		0	Trafficking & Transport	0.5	1	0.018	0.071	1	3	1	3
ATP synthase protein 8	ATP8_RAT	8	Membrane	Mitochondrion	Integral		1	Channels & Transporters	1		0.55		3		3
ATP synthase subunit alpha	ATPA_RAT	60	Membrane	Mitochondrion	Protein complex		0	Channels & Transporters	1	1	0.66	0.57	44	29	195	93
ATP synthase subunit b	AT5F1_RAT	29	Membrane	Mitochondrion	Protein complex		0	Channels & Transporters	1	1	0.44	0.22	11	5	12	5
ATP synthase subunit beta	ATPB_RAT	56	Membrane	Mitochondrion	Integral		0	Channels & Transporters	1	1	0.72	0.75	27	23	70	57
ATP synthase subunit d, mitochondrial	ATP5H_RAT	19	Membrane	Mitochondrion	Protein complex		0	Channels & Transporters	1	1	0.73	0.52	12	6	26	6
ATP synthase subunit delta	ATPD_RAT	18	Membrane	Mitochondrion	Protein complex		0	Channels & Transporters	1		0.14		2		2
ATP synthase subunit e, mitochondrial	ATP5I_RAT	8	Membrane	Mitochondrion	Protein Complex		0	Channels & Transporters	1	0.99	0.66	0.17	6	1	12	1
ATP synthase subunit epsilon, mitochondrial	ATP5E_RAT	6	Membrane	Mitochondrion	Protein complex		0	Channels & Transporters	0.99		0.16		1		1		(R)QAGLSYIR(F)	0.95	45.94		454.263	2	0.00934
ATP synthase subunit gamma, mitochondrial	ATPG_RAT	30	Membrane	Mitochondrion	Protein complex		0	Channels & Transporters	1	1	0.53	0.3	14	5	26	7
ATP synthase subunit O	ATPO_RAT	23	Membrane	Mitochondrion	Protein complex		0	Channels & Transporters	1	1	0.55	0.5	11	9	20	9
ATP synthase-coupling factor 6	ATP5J_RAT	12	Membrane	Mitochondrion	Protein complex		0	Channels & Transporters	1		0.26		2		2
ATPase family AAA domain-containing protein 1	ATAD1_RAT	41	Membrane	Other	Integral		1	Uncharacterised	1	0.5	0.044	0.044	1	1	1	2	(K)LQPSIIFIDEIDSFLR(N)	0.95	52.12		953.458	2	-0.0619
ATPase family AAA domain-containing protein 3	ATAD3_RAT	67	Non-membrane	Other	Other		0	Uncharacterised	1	1	0.042	0.032	2	2	2	2
ATP-binding cassette sub-family D member 3	ABCD3_RAT	75	Membrane	Other	Integral		4	Channels & Transporters	1	0.5	0.18	0.024	7	1	7	1
ATP-citrate synthase	ACLY_RAT	121	Non-membrane	Cytoplasm	Other		0	Metabolism & Biosynthesis	1		0.036		3		3
Basigin	BASI_RAT	42	Membrane	Plasma membrane	Integral		1	Receptors	1	1	0.14	0.059	4	2	6	2
Brain acid soluble protein 1	BASP_RAT	22	Membrane	Plasma membrane	Lipid anchor	N-myristoyl	0	Cell Structure & Adhesion	1	1	0.47	0.69	6	11	10	28
Brain protein 44	BR44_RAT	14	Membrane	Other	Integral		3	Uncharacterised	1		0.29		3		4
Brain protein 44-like protein	BR44L_RAT	12	Membrane	Mitochondrion	Integral		2	Uncharacterised	1		0.31		2		2
Cadherin-2	CADH2_RAT	100	Membrane	Plasma membrane	Integral		1	Cell Structure & Adhesion	1	1	0.07	0.088	3	3	3	4
Calcium/calmodulin-dependent protein kinase type II alpha chain	KCC2A_RAT	54	Membrane	Synapse	Integral		1	Kinases/Phosphatases	1	1	0.15	0.33	5	10	6	29
Calcium/calmodulin-dependent protein kinase type II beta chain	KCC2B_RAT	60	Membrane	Synapse	Integral		1	Kinases/Phosphatases	1	1	0.1	0.15	3	4	3	5
Calcium-binding atopy-related autoantigen 1	CBAA1_RAT	54	Membrane	Other	Integral		1	Uncharacterised	0.99		0.031		1		1		(K)GLTFQEVENFFTFLK(N)	0.95	66.53		910.439	2	-0.028365
Calcium-binding protein p22	CHP1_RAT	22	Membrane	Other	Lipid anchor	N-myristoyl	0	Trafficking & Transport	1		0.1		2		2
Calmodulin	CALM_RAT	17	Non-membrane	Other	Other		0	Cell Signalling & Signal Transduction	1	1	0.78	0.22	6	2	7	2
Calnexin	CALX_RAT	67	Membrane	ER/Golgi	Integral		1	Other	1	1	0.16	0.052	8	2	9	3
CaM kinase-like vesicle-associated protein	CAMKV_RAT	54	Membrane	Vesicle	Other		0	Kinases/Phosphatases	0.5	1	0.03	0.13	1	4	2	6
cAMP-dependent protein kinase catalytic subunit alpha	KAPCA_RAT	41	Membrane	Other	Lipid anchor	N-myristoyl	0	Kinases/Phosphatases	1	1	0.21	0.16	5	3	5	3
cAMP-dependent protein kinase type II-alpha regulatory subunit	KAP2_RAT	45	Membrane	Other	Protein complex		0	Kinases/Phosphatases	0.99	1	0	0.14		3		3
cAMP-dependent protein kinase type II-beta regulatory subunit	KAP3_RAT	46	Membrane	Other	Protein complex		0	Kinases/Phosphatases	1	1	0.17	0.27	4	7	4	9
Casein kinase II subunit alpha	CSK21_RAT	45	Non-membrane	Other	Other		0	Kinases/Phosphatases	0.99	0.5	0.054	0.046	1	1	1	1	(R)GGPNIITLADIVKDPVSR(T)	0.95	35.53		622.24	3	-0.115367
Catenin beta-1	CTNB1_RAT	85	Non-membrane	Cytoskeleton/Filament	Other		0	Cell Signalling & Signal Transduction	1	1	0.28	0.23	16	13	19	13
CD59 glycoprotein	CD59_RAT	14	Membrane	Plasma membrane	Lipid anchor	GPI-anchor	0	Other	1	1	0.13	0.13	2	2	3	4
CD81 antigen	CD81_RAT	26	Membrane	Plasma membrane	Integral		4	Other	1		0.19		3		5
CDP-diacylglycerol--inositol 3-phosphatidyltransferase	CDIPT_RAT	24	Membrane	ER/Golgi	Integral		3	Metabolism & Biosynthesis	1		0.25		4		6
Cell adhesion molecule 3	CADM3_RAT	43	Membrane	Plasma membrane	Integral		1	Cell Structure & Adhesion	1		0.088		2		3
Cell cycle control protein 50A	CC50A_RAT	37	Membrane	Other	Integral		2	Uncharacterised	1		0.064		2		2
Cell cycle exit and neuronal differentiation protein 1	CEND_RAT	15	Membrane	Plasma membrane	Integral		1	Other	1		0.23		2		2
Cell division control protein 42 homolog	CDC42_RAT	21	Membrane	Plasma membrane	Lipid anchor	S-geranylgeranyl	0	Cell Signalling & Signal Transduction	0.99	1	0.068	0.16	1	2	1	2
Centromere/kinetochore protein zw10 homolog	ZW10_RAT	88	Membrane	ER/Golgi	Other		0	Trafficking & Transport	1		0.069		3		3
Ceruloplasmin	CERU_RAT	121	Non-membrane	Other	Other		0	Channels & Transporters		1		0.06		4		4
cGMP-dependent 3',5'-cyclic phosphodiesterase	PDE2A_RAT	105	Membrane	Other	Other		0	Cell Signalling & Signal Transduction	1	1	0.21	0.21	11	9	15	10
Ciliary neurotrophic factor receptor alpha	CNTFR_RAT	41	Membrane	Plasma membrane	Lipid anchor	GPI-anchor	0	Receptors	1	1	0.29	0.22	7	5	8	11
Citrate synthase	CISY_RAT	52	Non-membrane	Mitochondrion	Other		1	Metabolism & Biosynthesis		1		0.13		3		3
Clathrin coat assembly protein AP180	AP180_RAT	94	Membrane	Plasma membrane	Other		0	Trafficking & Transport	1	1	0.068	0.1	4	7	4	10
Clathrin heavy chain 1	CLH_RAT	192	Membrane	Vesicle	Protein complex		0	Trafficking & Transport	1	1	0.16	0.55	17	67	24	169
Coatomer subunit gamma	COPG_RAT	98	Membrane	Vesicle	Other		0	Trafficking & Transport	0.99		0.014		1		1		(R)SIATLAITTLLK(T)	0.95	53.89		622.878	2	-0.017875
Cofilin-1	COF1_RAT	19	Non-membrane	Cytoskeleton/Filament	Other		0	Cell Structure & Adhesion		0.99		0.17		1		1	(K)NIILEEGKEILVGDVGQTVDDPYTTFVK(M)	0.95	56.69		1031.41	3	-0.1327
Coiled-coil domain-containing protein 47	CCD47_RAT	56	Membrane	Other	Integral		1	Uncharacterised	1		0.1		3		3
Coiled-coil domain-containing protein 51	CCD51_RAT	46	Membrane	Other	Integral		2	Uncharacterised	1		0.073		2		2
Coiled-coil domain-containing protein 90B	CC90B_RAT	30	Membrane	Mitochondrion	Integral		1	Uncharacterised	1		0.16		2		3
Contactin-1	CNTN1_RAT	113	Membrane	Plasma membrane	Lipid anchor	GPI-anchor	1	Cell Structure & Adhesion	1	1	0.62	0.61	52	53	133	235
Contactin-2	CNTN2_RAT	113	Membrane	Plasma membrane	Lipid anchor	GPI-anchor	0	Cell Structure & Adhesion	1	0.5	0.031	0.014	2	1	2	1
Contactin-4	CNTN4_RAT	113	Membrane	Plasma membrane	Lipid anchor	GPI-anchor	0	Cell Structure & Adhesion	1	1	0.036	0.054	2	3	3	4
Contactin-associated protein 1	CNTP1_RAT	156	Membrane	Plasma membrane	Integral		1	Cell Structure & Adhesion	1	1	0.037	0.12	4	13	7	15
Coxsackievirus and adenovirus receptor homolog	CXAR_RAT	40	Membrane	Plasma membrane	Lipid anchor	S-palmitoyl	1	Receptors	1		0.55		15		20
Creatine kinase B-type	KCRB_RAT	43	Non-membrane	Cytoplasm	Other		0	Metabolism & Biosynthesis	1	1	0.12	0.33	3	7	4	11
Cullin-associated NEDD8-dissociated protein 1	CAND1_RAT	136	Non-membrane	Nucleus	Other		0	Other		1		0.037		2		4
Cytochrome b5	CYB5_RAT	15	Membrane	ER/Golgi	Integral		1	Metabolism & Biosynthesis	1		0.22		2		2
Cytochrome b5 type B	CYB5B_RAT	16	Membrane	Mitochondrion	Integral		1	Metabolism & Biosynthesis	1		0.32		2		4
Cytochrome b-c1 complex subunit 1	QCR1_RAT	53	Membrane	Mitochondrion	Other		0	Metabolism & Biosynthesis	1	1	0.44	0.39	19	12	30	21
Cytochrome b-c1 complex subunit 2	QCR2_RAT	48	Membrane	Mitochondrion	Other		0	Metabolism & Biosynthesis	1	1	0.79	0.75	24	18	50	25
Cytochrome b-c1 complex subunit 6	QCR6_RAT	136	Membrane	Mitochondrion	Other		0	Metabolism & Biosynthesis	1		0.37		2		5
Cytochrome b-c1 complex subunit Rieske	UCRI_RAT	29	Membrane	Mitochondrion	Integral		0	Metabolism & Biosynthesis	1		0.21		3		3
Cytochrome c oxidase polypeptide VIc-2	CX6C2_RAT	8	Membrane	Mitochondrion	Integral		1	Metabolism & Biosynthesis	1	0.5	0.41	0.16	3	1	7	1
Cytochrome c oxidase polypeptide VIIa-liver/heart	CX7A2_RAT	9	Membrane	Mitochondrion	Integral		1	Metabolism & Biosynthesis	1		0.28		2		3
Cytochrome c oxidase subunit 2	COX2_RAT	26	Membrane	Mitochondrion	Integral		2	Metabolism & Biosynthesis	1	1	0.41	0.32	5	4	9	4
Cytochrome c oxidase subunit 4 isoform 1	COX41_RAT	19	Membrane	Mitochondrion	Integral		1	Metabolism & Biosynthesis	1	1	0.44	0.25	11	4	14	4
Cytochrome c oxidase subunit 5A	COX5A_RAT	16	Membrane	Mitochondrion	Other		0	Metabolism & Biosynthesis	1	1	0.55	0.32	8	2	13	2
Cytochrome c oxidase subunit 5B	COX5B_RAT	14	Membrane	Mitochondrion	Other		0	Metabolism & Biosynthesis	1	0.5	0.19	0.085	3	1	5	1
Cytochrome P450 51A1	CP51A_RAT	57	Membrane	ER/Golgi	Integral		1	Metabolism & Biosynthesis	0.98		0.032		1		1		(K)EPAEDILQTLLDSTYK(D)	0.95	48.77		918.457	2	-0.010785
D-3-phosphoglycerate dehydrogenase	SERA_RAT	56	Non-membrane	Other	Other		0	Metabolism & Biosynthesis		1		0.077		2		2
Dehydrogenase/reductase SDR family member 7B	DRS7B_RAT	35	Membrane	Other	Integral		1	Other	1		0.046		1		1		(R)SAVEVAQDIFDAVGK(K)	0.95	41.11		774.868	2	-0.031715
Dephospho-CoA kinase domain-containing protein	DCAKD_RAT	27	Membrane	Other	Integral		1	Uncharacterised	1		0.2		4		4
Dihydrolipoyl dehydrogenase	DLDH_RAT	54	Non-membrane	Mitochondrion	Other		0	Metabolism & Biosynthesis		1		0.073		2		2
Dihydrolipoyllysine-residue acetyltransferase component of pyruvate dehydrogenase complex	ODP2_RAT	67	Non-membrane	Mitochondrion	Other		0	Metabolism & Biosynthesis	1	1	0.046	0.074	2	3	2	10
Dihydrolipoyllysine-residue succinyltransferase component of 2-oxoglutarate dehydrogenase complex	ODO2_RAT	49	Non-membrane	Mitochondrion	Other		0	Metabolism & Biosynthesis		1		0.18		6		8
Dihydroorotate dehydrogenase	PYRD_RAT	43	Membrane	Mitochondrion	Integral		1	Metabolism & Biosynthesis	1		0.086		2		2
Dihydropyrimidinase-related protein 1	DPYL1_RAT	62	Non-membrane	Cytoplasm	Other		0	Cell Signalling & Signal Transduction	1	0.49	0.038	0.017	2	1	2	1
Dihydropyrimidinase-related protein 2	DPYL2_RAT	62	Membrane	Cytoplasm	Other		0	Cell Signalling & Signal Transduction	1	1	0.068	0.13	3	5	5	5
Dihydropyrimidinase-related protein 3	DPYL3_RAT	62	Non-membrane	Cytoplasm	Other		0	Cell Signalling & Signal Transduction	0.98	1	0.028	0.018	1	1	1	1	(K)SAADLISQAR(K)	0.95	51.81		516.278	2	-0.00049235
Dipeptidyl aminopeptidase-like protein 6	DPP6_RAT	97	Membrane	Other	Integral		1	Uncharacterised	1		0.22		15		15
Disks large homolog 2	DLG2_RAT	95	Membrane	Synapse	Lipid anchor	S-palmitoyl	0	Cell Signalling & Signal Transduction		1		0.048		2		2
Disks large homolog 3	DLG3_RAT	94	Non-membrane	Synapse	Other		0	Cell Signalling & Signal Transduction	0.5	1	0.015	0.031	1	2	1	2
Disks large homolog 4	DLG4_RAT	80	Membrane	Synapse	Lipid anchor	S-palmitoyl	0	Cell Signalling & Signal Transduction	1	1	0.19	0.18	9	8	10	9
DnaJ homolog subfamily C member 5	DNJC5_RAT	22	Membrane	Other	Lipid anchor	S-palmitoyl	0	Other	1		0.25		3		7
Dolichyl-diphosphooligosaccharide--protein glycosyltransferase subunit 1	RPN1_RAT	69	Membrane	ER/Golgi	Integral		1	Other	1	0.5	0.54	0.02	25	1	29	1
Dolichyl-diphosphooligosaccharide--protein glycosyltransferase subunit 2	RPN2_RAT	69	Membrane	ER/Golgi	Integral		3	Other	1		0.33		9		42
Dolichyl-diphosphooligosaccharide--protein glycosyltransferase subunit DAD1	DAD1_RAT	12	Membrane	ER/Golgi	Integral		3	Trafficking & Transport	1		0.27		2		2
Drebrin	DREB_RAT	77	Non-membrane	Cytoskeleton/Filament	Other		0	Cell Structure & Adhesion		1		0.22		9		13
Dynactin subunit 1	DCTN1_RAT	142	Non-membrane	Cytoskeleton/Filament	Other		0	Cell Structure & Adhesion		1		0.062		5		6
Dynactin subunit 2	DCTN2_RAT	44	Membrane	Cytoplasm	Other		0	Cell Structure & Adhesion		1		0.11		3		3
Dynamin-1	DYN1_RAT	96	Non-membrane	Cytoskeleton/Filament	Other		0	Cell Signalling & Signal Transduction	1	1	0.087	0.12	5	6	5	8
Dynamin-like 120 kDa protein	OPA1_RAT	111	Membrane	Mitochondrion	Integral		0	Cell Signalling & Signal Transduction	1		0.034		2		2
Dynein 1 heavy chain 1	DYHC1_RAT	532	Non-membrane	Cytoskeleton/Filament	Other		0	Trafficking & Transport	1	1	0.029	0.092	8	31	9	31
Dynein light chain 1, cytoplasmic	DYL1_RAT	10	Non-membrane	Cytoskeleton/Filament	Other		0	Trafficking & Transport	1	0.98	0.38	0	2		2
Dynein light chain 2, cytoplasmic	DYL2_RAT	10	Non-membrane	Cytoskeleton/Filament	Other		0	Trafficking & Transport	1	1	0.27	0.26	3	2	4	3
E2-induced gene 5 protein homolog	E2IG5_RAT	18	Membrane	Other	Integral		1	Uncharacterised	1		0.18		2		2
Electrogenic sodium bicarbonate cotransporter 1	S4A4_RAT	121	Membrane	Plasma membrane	Integral		11	Channels & Transporters	1		0.063		4		13
Electroneutral sodium bicarbonate exchanger 1	S4A8_RAT	120	Membrane	Plasma membrane	Integral		11	Channels & Transporters	0.99		0.017		1		2		(R)LSPAVLLSGLTEVPIPTR(F)	0.95	70.05		932.039	2	-0.012985
Elongation factor 1-alpha 1	EF1A1_RAT	50	Non-membrane	Other	Other		0	Protein synthesis	1	1	0.069	0.045	3	2	4	3
Endoplasmic reticulum metallopeptidase 1	ERMP1_RAT	100	Membrane	ER/Golgi	Integral		10	Other	1		0.11		6		14
Epoxide hydrolase 1	HYEP_RAT	53	Membrane	ER/Golgi	Integral		0	Other	1		0.33		13		15
ERC protein 2	ERC2_RAT	111	Membrane	Synapse	Other		0	Cell Structure & Adhesion	1	1	0.039	0.093	2	6	2	6
Estradiol 17-beta-dehydrogenase 12	DHB12_RAT	35	Membrane	ER/Golgi	Integral		0	Metabolism & Biosynthesis	1		0.048		1		1		(K)GIFVQSVLPFFVATK(L)	0.95	66.12		826.944	2	-0.030725
Evolutionarily conserved signaling intermediate in Toll pathway	ECSIT_RAT	50	Non-membrane	Mitochondrion	Other		0	Cell Signalling & Signal Transduction	1	0.98	0.21	0.032	4	1	4	1
Excitatory amino acid transporter 1	EAA1_RAT	60	Membrane	Synapse	Integral		7	Channels & Transporters	1	1	0.24	0.11	8	3	85	8
Excitatory amino acid transporter 2	EAA2_RAT	62	Membrane	Synapse	Integral		10	Channels & Transporters	1	0.5	0.28	0.026	12	1	82	2
Extended-synaptotagmin-1	ESYT1_RAT	121	Membrane	Plasma membrane	Integral		2	Uncharacterised	1		0.033		2		2
F-actin-capping protein subunit beta	CAPZB_RAT	31	Non-membrane	Cytoskeleton/Filament	Other		0	Cell Structure & Adhesion		1		0.088		2		2
Fatty acid desaturase 2	FADS2_RAT	52	Membrane	ER/Golgi	Integral		4	Metabolism & Biosynthesis	1		0.034		1		1		(R)VIGHYSGEDATDAFR(A)	0.95	46.94		546.593	3	0.00264733
Fatty aldehyde dehydrogenase	AL3A2_RAT	54	Membrane	ER/Golgi	Integral		1	Metabolism & Biosynthesis	1		0.064		2		2
Flotillin-1	FLOT1_RAT	47	Membrane	Plasma membrane	Integral		0	Cell Structure & Adhesion	1	1	0.62	0.67	20	24	30	41
Flotillin-2	FLOT2_RAT	47	Membrane	Plasma membrane	Integral		0	Cell Structure & Adhesion	1	1	0.45	0.5	16	20	23	33
Fructose-bisphosphate aldolase A	ALDOA_RAT	39	Non-membrane	Other	Other		0	Metabolism & Biosynthesis	1		0.12		3		3
FXYD domain-containing ion transport regulator 6	FXYD6_RAT	10	Membrane	Other	Integral		1	Channels & Transporters	1		0.4		3		5
Gamma-aminobutyric acid receptor subunit alpha-2	GBRA2_RAT	51	Membrane	Synapse	Integral		4	Receptors	1		0.047		2		2
Gamma-aminobutyric acid receptor subunit alpha-5	GBRA5_RAT	52	Membrane	Synapse	Integral		4	Receptors	1		0.047		2		2
Gamma-aminobutyric acid receptor subunit beta-3	GBRB3_RAT	54	Membrane	Synapse	Integral		4	Receptors	1		0.066		2		4
Gamma-aminobutyric acid type B receptor subunit 1	GABR1_RAT	112	Membrane	Synapse	Integral		7	Receptors	1	0.5	0.045	0.021	3	1	13	1
Gamma-aminobutyric acid type B receptor subunit 2	GABR2_RAT	106	Membrane	Synapse	Integral		7	Receptors	1	0.5	0.056	0.011	4	1	7	1
Gamma-glutamyltransferase 4	GGT4_RAT	70	Membrane	Other	Integral		0	Metabolism & Biosynthesis	1		0.066		2		3
Glial fibrillary acidic protein	GFAP_RAT	50	Non-membrane	Cytoskeleton/Filament	Other		0	Cell Structure & Adhesion	0.5	1	0.026	0.36	1	12	3	16
Glutamate [NMDA] receptor subunit zeta-1	NMDZ1_RAT	105	Membrane	Synapse	Integral		3	Receptors	0.99		0.012		1		1		(K)IVNIGAVLSTR(K)	0.95	40.57		571.83	2	-0.01854
Glutamate receptor 1	GRIA1_RAT	102	Membrane	Synapse	Integral	S-palmitoyl	3	Receptors	1	0.5	0.14	0.029	12	1	12	1
Glutamate receptor 2	GRIA2_RAT	99	Membrane	Synapse	Integral	S-palmitoyl	3	Receptors	1	1	0.35	0.052	27	3	56	3
Glyceraldehyde-3-phosphate dehydrogenase	G3P_RAT	36	Non-membrane	Cytoplasm	Other		0	Metabolism & Biosynthesis	1	1	0.17	0.43	4	10	4	12
Glycerol-3-phosphate dehydrogenase	GPDM_RAT	81	Non-membrane	Mitochondrion	Other		0	Metabolism & Biosynthesis	1		0.043		2		2
Glycerophosphodiester phosphodiesterase 1	GDE1_RAT	38	Membrane	Plasma membrane	Integral		1	Metabolism & Biosynthesis	0.99		0.045		1		1		(R)GGSHDAPENTLAAIR(Q)	0.95	35.24		754.812	2	-0.06505
Glycerophosphodiester phosphodiesterase domain-containing protein 1	GDPD1_RAT	36	Membrane	Plasma membrane	Integral		1	Uncharacterised	0.99		0.038		1		1		(R)STGVNVNVSDLK(Y)	0.95	64.97		616.804	2	-0.023805
Glycogen phosphorylase, brain form	PYGB_RAT	96	Non-membrane	Other	Other		0	Metabolism & Biosynthesis	1		0.062		5		5
Glypican-1	GPC1_RAT	62	Membrane	Plasma membrane	Lipid anchor	GPI-anchor	1	Other	1	1	0.11	0.17	4	6	4	8
Golgi apparatus protein 1	GSLG1_RAT	134	Membrane	ER/Golgi	Integral		1	Other	1		0.017		2		2
Golgi SNAP receptor complex member 2	GOSR2_RAT	25	Membrane	ER/Golgi	Integral		1	Trafficking & Transport	1		0.12		2		2
Golgin subfamily A member 7	GOGA7_RAT	16	Membrane	ER/Golgi	Lipid anchor	S-palmitoyl	0	Trafficking & Transport	1		0.13		2		2
GPI inositol-deacylase	PGAP1_RAT	104	Membrane	ER/Golgi	Integral		8	Trafficking & Transport	1		0.064		4		8
GPI transamidase component PIG-S	PIGS_RAT	62	Membrane	ER/Golgi	Integral		2	Metabolism & Biosynthesis	1		0.26		8		14
GTPase HRas	RASH_RAT	21	Membrane	Plasma membrane	Lipid anchor	S-palmitoyl, S-farnesyl	0	Cell Signalling & Signal Transduction	1	1	0.58	0.33	8	4	12	4
Guanine nucleotide-binding protein alpha-11 subunit	GNA11_RAT	42	Membrane	Other	Protein complex		0	Cell Signalling & Signal Transduction	1	1	0.1	0.058	3	2	5	3
Guanine nucleotide-binding protein G(i), alpha-1 subunit	GNAI1_RAT	40	Membrane	Other	Lipid anchor	N-myristoyl, S-palmitoyl	0	Cell Signalling & Signal Transduction	1	1	0.56	0.57	16	21	37	107
Guanine nucleotide-binding protein G(i), alpha-2 subunit	GNAI2_RAT	40	Membrane	Other	Lipid anchor	N-myristoyl, S-palmitoyl	0	Cell Signalling & Signal Transduction	1	1	0.41	0.41	12	12	24	45
Guanine nucleotide-binding protein G(I)/G(S)/G(T) subunit beta-1	GBB1_RAT	37	Membrane	Other	Protein complex		0	Cell Signalling & Signal Transduction	1	1	0.48	0.57	12	13	26	38
Guanine nucleotide-binding protein G(I)/G(S)/G(T) subunit beta-2	GBB2_RAT	37	Membrane	Other	Protein complex		0	Cell Signalling & Signal Transduction	1	1	0.23	0.39	5	8	7	12
Guanine nucleotide-binding protein G(k) subunit alpha	GNAI3_RAT	41	Membrane	Other	Lipid anchor	N-myristoyl, S-palmitoyl	0	Cell Signalling & Signal Transduction	1	1	0.14	0.32	3	7	4	11
Guanine nucleotide-binding protein G(o) subunit alpha	GNAO_RAT	40	Membrane	Other	Lipid anchor	N-myristoyl, S-palmitoyl	0	Cell Signalling & Signal Transduction	1	1	0.73	0.84	25	27	103	243
Guanine nucleotide-binding protein G(q) subunit alpha	GNAQ_RAT	41	Membrane	Other	Lipid anchor	S-palmitoyl	0	Cell Signalling & Signal Transduction	1	1	0.25	0.2	8	6	13	9
Guanine nucleotide-binding protein G(s) subunit alpha isoforms short	GNAS2_RAT	46	Membrane	Plasma membrane	Lipid anchor	N-myristoyl, S-palmitoyl	0	Cell Signalling & Signal Transduction	1	1	0.26	0.37	6	10	7	20
Guanine nucleotide-binding protein G(z) subunit alpha	GNAZ_RAT	40	Membrane	Other	Lipid anchor	N-myristoyl, S-palmitoyl	0	Cell Signalling & Signal Transduction	1	1	0.4	0.49	11	13	15	28
Guanine nucleotide-binding protein subunit beta-4	GBB4_RAT	37	Membrane	Other	Protein complex		0	Cell Signalling & Signal Transduction	0.98	1	0	0.12		2		2
Guanine nucleotide-binding protein subunit beta-5	GBB5_RAT	39	Membrane	Other	Protein complex		0	Cell Signalling & Signal Transduction	0.99	1	0.051	0.12	1	3	1	3
Heat shock 70 kDa protein 4	HSP74_RAT	94	Non-membrane	Cytoplasm	Other		0	Other	0.5	1	0.018	0.033	1	2	1	2
Heat shock cognate 71 kDa protein	HSP7C_RAT	71	Non-membrane	Cytoplasm	Other		0	Other	1	1	0.44	0.37	26	23	33	35
Heat shock protein HSP 90-alpha	HS90A_RAT	85	Non-membrane	Cytoplasm	Other		0	Other	1		0.067		4		4
Heat shock protein HSP 90-beta	HS90B_RAT	83	Non-membrane	Cytoplasm	Other		0	Other	1	1	0.23	0.095	13	5	13	5
Heme oxygenase 1	HMOX1_RAT	33	Membrane	ER/Golgi	Integral		1	Other	1		0.18		3		3
Heterogeneous nuclear ribonucleoprotein K	HNRPK_RAT	51	Non-membrane	Other	Other		0	Protein synthesis		1		0.15		4		4
Heterogeneous nuclear ribonucleoprotein Q	HNRPQ_RAT	60	Non-membrane	Cytoplasm	Other		0	Protein synthesis		1		0.039		2		2
Hexokinase-1	HXK1_RAT	102	Membrane	Mitochondrion	Other		0	Metabolism & Biosynthesis	1	1	0.3	0.26	24	21	30	31
Histone H2A type 1-C	H2A1C_RAT	14	Non-membrane	Nucleus	Other		0	Other	1	1	0.52	0.15	4	1	14	3
Histone H2B type 1	H2B1_RAT	14	Non-membrane	Nucleus	Other		0	Other	1	1	0.29	0.12	4	1	6	1
Histone H3.3	H33_RAT	15	Non-membrane	Nucleus	Other		0	Other	1	0.5	0.29	0.051	2	1	2	1
Histone H4 [Contains: Osteogenic growth peptide	H4_RAT	11	Non-membrane	Nucleus	Other		0	Other	1	1	0.44	0.42	5	4	6	4
Homer protein homolog 1	HOME1_RAT	41	Membrane	Synapse	Other		0	Other	1	1	0.098	0.24	3	8	3	10
Immediate early response 3-interacting protein 1	IR3IP_RAT	9	Membrane	ER/Golgi	Integral		1	Trafficking & Transport	1		0.34		2		2
Inositol 1,4,5-trisphosphate receptor type 1	ITPR1_RAT	313	Membrane	ER/Golgi	Integral		7	Receptors	1		0.011		2		2
Integrin beta-1	ITB1_RAT	88	Membrane	Plasma membrane	Integral		1	Receptors	1		0.066		4		5
Keratin, type I cytoskeletal 10	K1C10_RAT	56	Non-membrane	Cytoskeleton/Filament	Other		0	Cell Structure & Adhesion	0.5	1	0.017	0.093	1	4	2	4
Keratin, type I cytoskeletal 15	K1C15_RAT	49	Non-membrane	Cytoskeleton/Filament	Other		0	Cell Structure & Adhesion		0.98		0.02		1		1	(R)LASYLDKVR(A)	0.95	43.85		532.71	2	-0.0996
Keratin, type II cytoskeletal 1	K2C1_RAT	65	Non-membrane	Cytoskeleton/Filament	Other		0	Cell Structure & Adhesion	1	1	0.08	0.08	5	5	15	22
Keratin, type II cytoskeletal 5	K2C5_RAT	62	Non-membrane	Cytoskeleton/Filament	Other		0	Cell Structure & Adhesion	1	1	0.038	0.038	2	2	8	16
Kinesin heavy chain isoform 5A	KIF5A_RAT	117	Non-membrane	Cytoskeleton/Filament	Other		0	Trafficking & Transport	1	0.5	0.017	0.017	1	1	1	1	(K)SLSALGNVISALAEGTK(S)	0.95	55		815.916	2	-0.03849
Lactadherin	MFGM_RAT	47	Membrane	Other	Other		0	Other	1		0.084		3		5
Large neutral amino acids transporter small subunit 1	LAT1_RAT	56	Membrane	Plasma membrane	Integral		12	Channels & Transporters	1		0.098		5		16
Latrophilin-1	LPHN1_RAT	167	Membrane	Plasma membrane	Integral		7	Receptors	1	0.98	0.026	0.0079	3	1	3	1
Latrophilin-3	LPHN3_RAT	172	Membrane	Plasma membrane	Integral		7	Receptors	1		0.029		3		4
Leucine zipper-EF-hand-containing transmembrane protein 1	LETM1_RAT	83	Membrane	Mitochondrion	Integral		1	Other	1		0.13		7		8
Leucine-rich PPR motif-containing protein	LPPRC_RAT	157	Membrane	Mitochondrion	Other		0	Protein synthesis		1		0.029		3		3
Leucine-rich repeat-containing protein 59	LRC59_RAT	35	Membrane	ER/Golgi	Integral		1	Uncharacterised	1	0.45	0.1	0	3		3
Leucine-rich repeat-containing protein 7	LRRC7_RAT	167	Non-membrane	Synapse	Other		0	Uncharacterised		1		0.035		3		3
Leucine-rich repeat-containing protein 8A	LRC8A_RAT	94	Membrane	Other	Integral		4	Uncharacterised	1		0.15		8		8
Limbic system-associated membrane protein	LSAMP_RAT	37	Membrane	Plasma membrane	Lipid anchor	GPI-anchor	1	Cell Structure & Adhesion	1	1	0.42	0.39	12	12	40	81
Lin-7 homolog C	LIN7C_RAT	22	Membrane	Plasma membrane	Other		0	Trafficking & Transport		1		0.14		2		2
Lipid phosphate phosphatase-related protein type 4	LPPR4_RAT	83	Membrane	Other	Integral		5	Cell Signalling & Signal Transduction	1		0.056		4		8
Lipid phosphate phosphohydrolase 3	LPP3_RAT	35	Membrane	ER/Golgi	Integral		6	Cell Signalling & Signal Transduction	1	0.5	0.071	0.064	2	1	3	1
L-lactate dehydrogenase A chain	LDHA_RAT	36	Non-membrane	Cytoplasm	Other		0	Metabolism & Biosynthesis	1	0.5	0.096	0.051	2	1	2	1
Lysosome membrane protein 2	SCRB2_RAT	54	Membrane	Endosome/Lysosome	Integral		1	Receptors	1		0.2		7		10
Lysosome-associated membrane glycoprotein 1	LAMP1_RAT	44	Membrane	Endosome/Lysosome	Integral		1	Other	1	0.2	0.081	0	2		4
Lysosome-associated membrane glycoprotein 2	LAMP2_RAT	45	Membrane	Endosome/Lysosome	Integral		1	Other	1		0.073		2		2
Major prion protein	PRIO_RAT	28	Membrane	Plasma membrane	Integral	GPI-anchor	2	Uncharacterised	1	1	0.29	0.25	4	3	6	6
MAM domain-containing glycosylphosphatidylinositol anchor protein 1	MDGA1_RAT	106	Membrane	Plasma membrane	Lipid anchor	GPI-anchor	0	Other	0.5	0.99	0.017	0.017	1	1	1	1	(R)GSGYLGDIAIDDVTLK(K)	0.95	61.44		818.907	2	-0.018755
MAM domain-containing glycosylphosphatidylinositol anchor protein 2	MDGA2_RAT	107	Membrane	Plasma membrane	Lipid anchor	GPI-anchor	1	Cell Structure & Adhesion	1	1	0.059	0.068	3	3	3	3
Membrane-associated progesterone receptor component 1	PGRC1_RAT	22	Membrane	ER/Golgi	Integral		1	Receptors	1		0.44		4		5
Membrane-associated progesterone receptor component 2	PGRC2_RAT	23	Membrane	Other	Integral		1	Receptors	1		0.24		4		4
Metabotropic glutamate receptor 5	GRM5_RAT	132	Membrane	Synapse	Integral		7	Receptors	1	0.26	0.032	0	3		5
Microsomal glutathione S-transferase 1	MGST1_RAT	17	Membrane	Mitochondrion	Integral		2	Other	1		0.14		1		1		(K)QLmDNEVLmAFTSYATIILAK(M)	0.95	90.08	Oxidation (+16), Oxidation (+16)	1202.59	2	-0.018315
Microtubule-associated protein 1B	MAP1B_RAT	269	Non-membrane	Cytoskeleton/Filament	Other		0	Cell Structure & Adhesion	1	1	0.026	0.045	4	7	5	12
Mitochondrial 2-oxoglutarate/malate carrier protein	M2OM_RAT	34	Membrane	Mitochondrion	Integral		0	Channels & Transporters	1	1	0.25	0.14	6	3	8	3
Mitochondrial carnitine/acylcarnitine carrier protein	MCAT_RAT	33	Membrane	Mitochondrion	Integral		3	Channels & Transporters	1		0.44		10		12
Mitochondrial carnitine/acylcarnitine carrier protein CACL	MCATL_RAT	33	Membrane	Mitochondrion	Integral		0	Channels & Transporters	1		0.11		2		2
Mitochondrial import receptor subunit TOM20 homolog	TOM20_RAT	16	Membrane	Mitochondrion	Integral		1	Receptors	0.5	0.99	0.14	0.14	1	1	3	2	(K)FFLEEIQLGEELLAQGDYEK(G)	0.95	101.45		1186.08	2	-0.00972
Mitochondrial import receptor subunit TOM40 homolog	TOM40_RAT	38	Membrane	Mitochondrion	Integral		0	Receptors	1	1	0.22	0.21	4	4	5	5
Mitochondrial proteins import receptor	TOM70_RAT	67	Membrane	Mitochondrion	Integral		1	Receptors	1	1	0.1	0.087	4	5	4	6
Mitogen-activated protein kinase kinase 1-interacting protein 1	MK1I1_RAT	14	Membrane	Endosome/Lysosome	Other		0	Cell Signalling & Signal Transduction	1		0.22		2		2
Monocarboxylate transporter 1	MOT1_RAT	53	Membrane	Plasma membrane	Integral		11	Channels & Transporters	1		0.045		2		7
Myeloid-associated differentiation marker	MYADM_RAT	35	Membrane	Other	Integral		8	Other	1	0.5	0.053	0.053	1	1	5	1	(R)TTITTTSSSSTTVGSAR(A)	0.95	92.18		829.376	2	-0.040535
Myosin light polypeptide 6	MYL6_RAT	17	Non-membrane	Cytoskeleton/Filament	Other		0	Cell Structure & Adhesion		1		0.25		3		3
Myosin regulatory light chain 2-A, smooth muscle isoform	MLRA_RAT	20	Non-membrane	Cytoskeleton/Filament	Other		0	Cell Structure & Adhesion		1		0.28		3		3
Myosin-10	MYH10_RAT	229	Non-membrane	Cytoskeleton/Filament	Other		0	Cell Structure & Adhesion	0.98	1	0.011	0.17	1	20	1	32
Myosin-Va	MYO5A_RAT	212	Non-membrane	Cytoskeleton/Filament	Other		0	Trafficking & Transport	0.14	1	0	0.018		2		2
Myristoylated alanine-rich C-kinase substrate	MARCS_RAT	30	Membrane	Cytoskeleton/Filament	Lipid anchor	N-myristoyl	0	Cell Structure & Adhesion		1		0.12		2		2
NADH dehydrogenase [ubiquinone] 1 alpha subcomplex subunit 10	NDUAA_RAT	40	Non-membrane	Mitochondrion	Other		0	Metabolism & Biosynthesis	1	1	0.45	0.28	13	6	21	8
NADH dehydrogenase [ubiquinone] 1 alpha subcomplex subunit 11	NDUAB_RAT	15	Membrane	Mitochondrion	Integral		2	Metabolism & Biosynthesis	1		0.78		7		7
NADH dehydrogenase [ubiquinone] 1 alpha subcomplex subunit 5	NDUA5_RAT	13	Membrane	Mitochondrion	Other		0	Metabolism & Biosynthesis	1	1	0.55	0.23	9	2	11	2
NADH dehydrogenase [ubiquinone] 1 alpha subcomplex subunit 9	NDUA9_RAT	42	Non-membrane	Mitochondrion	Other		0	Metabolism & Biosynthesis	1	1	0.39	0.078	11	2	12	2
NADH dehydrogenase [ubiquinone] flavoprotein 2	NDUV2_RAT	27	Membrane	Mitochondrion	Other		0	Metabolism & Biosynthesis	1	1	0.35	0.15	7	3	8	3
NADH dehydrogenase [ubiquinone] iron-sulfur protein 4	NDUS4_RAT	20	Membrane	Mitochondrion	Other		0	Metabolism & Biosynthesis	1	1	0.25	0.15	5	2	8	2
NADH-cytochrome b5 reductase 1	NB5R1_RAT	34	Membrane	Other	Integral		0	Metabolism & Biosynthesis	1		0.1		3		4
NADH-cytochrome b5 reductase 3	NB5R3_RAT	34	Membrane	ER/Golgi	Lipid anchor	N-myristoyl	0	Metabolism & Biosynthesis	1		0.43		9		13
NADH-ubiquinone oxidoreductase 75 kDa subunit	NDUS1_RAT	79	Membrane	Mitochondrion	Other		0	Metabolism & Biosynthesis	1	1	0.58	0.29	33	14	42	17
NADH-ubiquinone oxidoreductase chain 4	NU4M_RAT	52	Membrane	Mitochondrion	Integral		13	Metabolism & Biosynthesis	1	0.5	0.15	0.044	4	1	9	1
NADPH--cytochrome P450 reductase	NCPR_RAT	77	Membrane	ER/Golgi	Integral		1	Metabolism & Biosynthesis	1		0.12		7		7
Nck-associated protein 1	NCKP1_RAT	129	Membrane	Plasma membrane	Integral		1	Cell Structure & Adhesion	0.99	1	0.013	0.04	1	3	1	4
Neighbor of COX4	CX4NB_RAT	23	Non-membrane	Other	Other		0	Uncharacterised	1		0.12		2		3
Neogenin	NEO1_RAT	151	Membrane	Plasma membrane	Integral		1	Cell Structure & Adhesion	1	1	0.12	0.11	11	9	17	15
Neural cell adhesion molecule 1, 140 kDa isoform	NCAM1_RAT	95	Membrane	Plasma membrane	Integral		1	Cell Structure & Adhesion	1	1	0.37	0.33	23	18	89	61
Neural cell adhesion molecule L1	L1CAM_RAT	141	Membrane	Plasma membrane	Integral		1	Cell Structure & Adhesion	1	1	0.044	0.035	4	2	9	3
Neurexin-1-alpha	NRX1A_RAT	168	Membrane	Plasma membrane	Integral		1	Cell Structure & Adhesion	1	0.15	0.012	0	2		2
Neurexin-2-alpha	NRX2A_RAT	185	Membrane	Plasma membrane	Integral		1	Cell Structure & Adhesion	1	0.28	0.022	0	2		3
Neurexin-3-alpha	NRX3A_RAT	174	Membrane	Plasma membrane	Integral		1	Cell Structure & Adhesion	1	1	0.11	0.16	13	17	17	19
Neuritin	NRN1_RAT	15	Membrane	Plasma membrane	Lipid anchor	GPI-anchor	1	Cell Structure & Adhesion	1	0.98	0.13	0.13	2	1	3	1
Neurofascin	NFASC_RAT	138	Membrane	Plasma membrane	Integral		1	Cell Structure & Adhesion	1	0.5	0.039	0.012	4	1	4	1
Neurofilament light polypeptide	NFL_RAT	61	Non-membrane	Cytoskeleton/Filament	Other		0	Cell Structure & Adhesion	1	1	0.11	0.42	4	19	4	31
Neurofilament medium polypeptide	NFM_RAT	96	Non-membrane	Cytoskeleton/Filament	Other		0	Cell Structure & Adhesion		1		0.17		11		16
Neuroligin-1	NLGN1_RAT	94	Membrane	Synapse	Integral		1	Cell Structure & Adhesion	1	0.5	0.046	0.015	3	1	3	1
Neuroligin-3	NLGN3_RAT	94	Membrane	Synapse	Integral		1	Cell Structure & Adhesion	1	1	0.16	0.031	8	2	8	2
Neuromodulin	NEUM_RAT	24	Membrane	Synapse	Lipid anchor	S-palmitoyl	0	Cell Structure & Adhesion	1	1	0.53	0.79	7	16	15	45
Neuronal cell adhesion molecule	NRCAM_RAT	134	Membrane	Plasma membrane	Integral		1	Cell Structure & Adhesion	1	1	0.062	0.03	5	2	9	2
Neuronal growth regulator 1	NEGR1_RAT	38	Membrane	Plasma membrane	Lipid anchor	GPI-anchor	1	Cell Structure & Adhesion	1	1	0.36	0.47	10	13	29	67
Neuronal pentraxin receptor	NPTXR_RAT	52	Membrane	Plasma membrane	Integral		0	Receptors	1		0.16		7		9
Neuronal pentraxin-1	NPTX1_RAT	47	Non-membrane	Vesicle	Other		0	Trafficking & Transport	1	0.5	0.12	0.051	3	1	5	1
Neuronal-specific septin-3	SEPT3_RAT	41	Membrane	Synapse	Other		0	Cell Signalling & Signal Transduction	1	1	0.059	0.075	2	3	2	3
Neuron-specific calcium-binding protein hippocalcin	HPCA_RAT	22	Membrane	Other	Lipid anchor	N-myristoyl	0	Other	1	0.5	0.11	0.041	2	1	2	1
Neuropilin-2	NRP2_RAT	104	Membrane	Plasma membrane	Integral		1	Receptors	1		0.042		2		2
Neuroplastin	NPTN_RAT	31	Membrane	Synapse	Integral		1	Uncharacterised	1		0.25		6		13
Neurotrimin	NTRI_RAT	38	Membrane	Plasma membrane	Lipid anchor	GPI-anchor	0	Cell Structure & Adhesion	1	1	0.14	0.19	3	4	5	7
Nicastrin	NICA_RAT	78	Membrane	Plasma membrane	Integral		1	Cell Signalling & Signal Transduction	1		0.24		10		18
Noelin	NOE1_RAT	55	Membrane	ER/Golgi	Other		0	Uncharacterised	1	0.5	0.11	0.023	4	1	6	2
Nucleoside diphosphate kinase A	NDKA_RAT	17	Non-membrane	Nucleus	Other		0	Other	1		0.25		3		3
OCIA domain-containing protein 1	OCAD1_RAT	28	Non-membrane	Endosome/Lysosome	Other		0	Uncharacterised	1		0.21		3		5
Opioid-binding protein/cell adhesion molecule	OPCM_RAT	38	Membrane	Plasma membrane	Lipid anchor	GPI-anchor	0	Cell Structure & Adhesion	1	1	0.37	0.43	13	13	38	52
Orphan sodium- and chloride-dependent neurotransmitter transporter NTT4	S6A17_RAT	81	Membrane	Plasma membrane	Integral		12	Channels & Transporters	1	0.06	0.13	0	7		22
OX-2 membrane glycoprotein	OX2G_RAT	31	Membrane	Plasma membrane	Integral		1	Other	1	0.5	0.13	0.058	4	1	5	1
p130Cas-associated protein	SNIP_RAT	130	Non-membrane	Cytoskeleton/Filament	Other		0	Cell Structure & Adhesion		1		0.14		11		20
Pannexin-1	PANX1_RAT	48	Membrane	Plasma membrane	Integral		4	Cell Structure & Adhesion	1		0.2		5		9
Peptidyl-prolyl cis-trans isomerase A	PPIA_RAT	18	Non-membrane	Cytoplasm	Other		0	Other	1		0.12		2		2
Peroxiredoxin-2	PRDX2_RAT	22	Non-membrane	Cytoplasm	Other		0	Other	1	0.5	0.14	0.056	2	1	2	1
Peroxisomal membrane protein 2	PXMP2_RAT	23	Membrane	Other	Integral		4	Other	1		0.25		3		3
Phosphate carrier protein	MPCP_RAT	39	Membrane	Mitochondrion	Integral		2	Channels & Transporters	1	1	0.25	0.11	7	3	29	3
Phosphatidate cytidylyltransferase 2	CDS2_RAT	51	Membrane	Mitochondrion	Integral		8	Metabolism & Biosynthesis	1		0.081		2		10
Phosphoglycerate mutase 1	PGAM1_RAT	29	Non-membrane	Other	Other		0	Metabolism & Biosynthesis	1	0.48	0.13	0.055	2	1	2	1
Plasma membrane calcium-transporting ATPase 1	AT2B1_RAT	139	Membrane	Plasma membrane	Integral		8	Channels & Transporters	1		0.21		22		96
Plasma membrane calcium-transporting ATPase 2	AT2B2_RAT	137	Membrane	Plasma membrane	Integral		8	Channels & Transporters	1		0.08		6		27
Plasma membrane calcium-transporting ATPase 3	AT2B3_RAT	139	Membrane	Plasma membrane	Integral		8	Channels & Transporters	1		0.051		4		9
Plasma membrane calcium-transporting ATPase 4	AT2B4_RAT	133	Membrane	Plasma membrane	Integral		10	Channels & Transporters	1		0.036		3		3
Plectin-1	PLEC1_RAT	534	Non-membrane	Cytoskeleton/Filament	Other		0	Cell Structure & Adhesion	0.09	1	0	0.0079		3		3
Prenylcysteine oxidase	PCYOX_RAT	56	Non-membrane	Endosome/Lysosome	Other		0	Other	1	0.96	0.12	0	4		5
Presenilin-1	PSN1_RAT	53	Membrane	Plasma membrane	Integral		8	Cell Signalling & Signal Transduction	1		0.073		2		4
Probable saccharopine dehydrogenase	SCPDH_RAT	47	Membrane	Other	Integral		1	Other	1	0.5	0.36	0.065	8	1	10	2
Prohibitin	PHB_RAT	30	Membrane	Mitochondrion	Other		0	Other	1	1	0.75	0.49	15	8	26	11
Prohibitin-2	PHB2_RAT	33	Membrane	Mitochondrion	Other		0	Protein synthesis	1	1	0.71	0.21	18	4	28	6
Proline-rich transmembrane protein 1	PRRT1_RAT	31	Membrane	Other	Integral		2	Uncharacterised	1		0.036		1		1		(R)GDLVSAEIASR(E)	0.95	47.56		559.252	2	-0.04459
Proteasome subunit beta type-6	PSB6_RAT	25	Non-membrane	Cytoplasm	Other		0	Other	1		0.046		1		1		(R)LAAIQQSGVER(Q)	0.95	58.58		586.313	2	-0.012345
Protein bassoon	BSN_RAT	418	Membrane	Synapse	Lipid anchor	N-myristoyl	0	Cell Structure & Adhesion	1	1	0.038	0.13	8	33	10	43
Protein cornichon homolog 2	CNIH2_RAT	19	Membrane	Other	Integral		3	Cell Signalling & Signal Transduction	1		0.087		2		2
Protein ERGIC-53	LMAN1_RAT	58	Membrane	ER/Golgi	Integral		1	Trafficking & Transport	1		0.077		3		3
Protein FAM82C	FA82C_RAT	52	Membrane	Mitochondrion	Integral		1	Other		1		0.079		2		2
Protein piccolo	PCLO_RAT	553	Non-membrane	Synapse	Other		0	Cell Structure & Adhesion		1		0.011		4		4
Protein sel-1 homolog 1	SE1L1_RAT	89	Membrane	ER/Golgi	Integral		1	Cell Signalling & Signal Transduction	1		0.11		5		6
Protein transport protein Sec61 subunit alpha isoform 1	S61A1_RAT	52	Membrane	ER/Golgi	Integral		10	Trafficking & Transport	1		0.042		2		2
Protein unc-13 homolog A	UN13A_RAT	196	Membrane	Synapse	Protein complex		0	Trafficking & Transport		1		0.071		8		10
Protein YIF1B	YIF1B_RAT	28	Membrane	Other	Integral		3	Uncharacterised	1		0.15		2		2
Protein YIPF4	YIPF4_RAT	27	Membrane	Other	Integral		5	Uncharacterised	1		0.081		2		2
Proto-oncogene tyrosine-protein kinase Fyn	FYN_RAT	61	Membrane	Plasma membrane	Lipid anchor	N-myristoyl, S-palmitoyl	0	Kinases/Phosphatases	1	1	0.32	0.33	14	15	20	25
Proto-oncogene tyrosine-protein kinase Src	SRC_RAT	60	Membrane	Other	Lipid anchor	N-myristoyl	0	Kinases/Phosphatases		1		0.078		3		3
Pyruvate dehydrogenase E1 component subunit alpha, somatic form	ODPA_RAT	43	Non-membrane	Mitochondrion	Other		0	Metabolism & Biosynthesis	0.09	1	0	0.16		3		4
Pyruvate dehydrogenase E1 component subunit beta	ODPB_RAT	39	Non-membrane	Mitochondrion	Other		0	Metabolism & Biosynthesis	0.99	0.5	0.045	0.045	1	1	1	1	(R)ImEGPAFNFLDAPAVR(V)	0.95	89.37	Oxidation (+16)	882.348	2	-0.09525
Ras GTPase-activating protein 3	RASA3_RAT	96	Membrane	Other	Other		0	Cell Signalling & Signal Transduction	0.98	1	0.02	0.067	1	5	1	5
Ras GTPase-activating protein SynGAP	SYGP1_RAT	145	Membrane	Synapse	Other		0	Cell Signalling & Signal Transduction	0.98	1	0.017	0.13	1	11	1	15
Ras-related C3 botulinum toxin substrate 1	RAC1_RAT	21	Membrane	Plasma membrane	Lipid anchor	S-geranylgeranyl	0	Cell Signalling & Signal Transduction	1	1	0.094	0.48	2	9	3	13
Ras-related protein Rab-11A	RB11A_RAT	24	Membrane	Endosome/Lysosome	Lipid anchor	S-geranylgeranyl	0	Cell Signalling & Signal Transduction	1	0.5	0.3	0.051	7	1	8	1
Ras-related protein Rab-14	RAB14_RAT	24	Membrane	Endosome/Lysosome	Lipid anchor	S-geranylgeranyl	0	Cell Signalling & Signal Transduction	1	0.99	0.41	0.07	8	1	9	1
Ras-related protein Rab-18	RAB18_RAT	23	Membrane	Endosome/Lysosome	Lipid anchor	S-geranylgeranyl	0	Cell Signalling & Signal Transduction	1	0.09	0.2	0	3		4
Ras-related protein Rab-1A	RAB1A_RAT	23	Membrane	ER/Golgi	Lipid anchor	S-geranylgeranyl	0	Cell Signalling & Signal Transduction	1	1	0.47	0.18	9	3	15	4
Ras-related protein Rab-1B	RAB1B_RAT	22	Membrane	ER/Golgi	Lipid anchor	S-geranylgeranyl	0	Cell Signalling & Signal Transduction	1	0.41	0.33	0	5		8
Ras-related protein Rab-2A	RAB2A_RAT	24	Membrane	ER/Golgi	Lipid anchor	S-geranylgeranyl	0	Cell Signalling & Signal Transduction	1	1	0.38	0.066	7	1	9	1
Ras-related protein Rab-31	RAB31_RAT	21	Membrane	Plasma membrane	Lipid anchor	S-geranylgeranyl	0	Cell Signalling & Signal Transduction	1		0.21		3		4
Ras-related protein Rab-35	RAB35_RAT	23	Membrane	Plasma membrane	Lipid anchor	S-geranylgeranyl	0	Cell Signalling & Signal Transduction	1	1	0.18	0.11	3	2	3	2
Ras-related protein Rab-3A	RAB3A_RAT	25	Membrane	Plasma membrane	Lipid anchor	S-geranylgeranyl	0	Cell Signalling & Signal Transduction	1	1	0.54	0.17	10	3	23	4
Ras-related protein Rab-3C	RAB3C_RAT	26	Membrane	Plasma membrane	Lipid anchor	S-geranylgeranyl	0	Cell Signalling & Signal Transduction	1		0.14		2		2
Ras-related protein Rab-4B	RAB4B_RAT	24	Membrane	Plasma membrane	Lipid anchor	S-geranylgeranyl	0	Cell Signalling & Signal Transduction	1		0.23		3		4
Ras-related protein Rab-6A	RAB6A_RAT	16	Membrane	Plasma membrane	Lipid anchor	S-geranylgeranyl	0	Cell Signalling & Signal Transduction	1		0.45		5		8
Ras-related protein Rab-7a	RAB7A_RAT	23	Membrane	Endosome/Lysosome	Lipid anchor	S-geranylgeranyl	0	Cell Signalling & Signal Transduction	1	1	0.65	0.19	12	3	18	3
Ras-related protein Rab-8A	RAB8A_RAT	24	Membrane	Plasma membrane	Lipid anchor	S-geranylgeranyl	0	Cell Signalling & Signal Transduction	1		0.13		2		2
Ras-related protein Ral-A	RALA_RAT	24	Membrane	Plasma membrane	Lipid anchor	S-geranylgeranyl	0	Cell Signalling & Signal Transduction	1	0.99	0.13	0.053	2	1	2	1
Ras-related protein Rap-1b	RAP1B_RAT	21	Membrane	Plasma membrane	Lipid anchor	S-geranylgeranyl	0	Cell Signalling & Signal Transduction	1	1	0.47	0.28	8	5	16	6
Ras-related protein Rap-2b	RAP2B_RAT	20	Membrane	Plasma membrane	Lipid anchor	S-geranylgeranyl	0	Cell Signalling & Signal Transduction	1	1	0.42	0.47	8	5	9	5
Receptor-type tyrosine-protein phosphatase delta	PTPRD_RAT	212	Membrane	Plasma membrane	Integral		1	Kinases/Phosphatases	1	1	0.2	0.034	22	4	26	4
Regulating synaptic membrane exocytosis protein 1	RIMS1_RAT	180	Membrane	Synapse	Other		0	Trafficking & Transport		1		0.014		1		2	(R)VGPDSQFSDFLDGLGPAQLVGR(Q)	0.95	80.75		1137.95	2	-0.1215
Regulator of G-protein signaling 7	RGS7_RAT	56	Membrane	Other	Lipid anchor	S-palmitoyl	0	Cell Signalling & Signal Transduction	1	1	0.059	0.23	2	10	2	18
Renin receptor	RENR_RAT	39	Membrane	Plasma membrane	Integral		1	Receptors	1	0.5	0.17	0.037	4	1	5	1
Reticulon-1	RTN1_RAT	83	Membrane	ER/Golgi	Integral		3	Trafficking & Transport	1		0.054		4		6
Reticulon-4	RTN4_RAT	126	Membrane	ER/Golgi	Integral		3	Other	1	1	0.019	0.046	2	3	2	3
Reticulon-4 receptor-like 2	R4RL2_RAT	46	Membrane	Plasma membrane	Lipid anchor	GPI-anchor	0	Receptors	1	1	0.069	0.18	3	7	4	8
Rho-related GTP-binding protein RhoB	RHOB_RAT	22	Membrane	Plasma membrane	Lipid anchor	S-palmitoyl, S-farnesyl, S-geranylgeranyl	0	Cell Signalling & Signal Transduction	1	1	0.24	0.32	4	3	10	3
Sarcoplasmic/endoplasmic reticulum calcium ATPase 2	AT2A2_RAT	115	Membrane	ER/Golgi	Integral		9	Channels & Transporters	1	0.99	0.15	0.022	9	1	35	2
Sec1 family domain-containing protein 1	SCFD1_RAT	72	Membrane	ER/Golgi	Other		0	Trafficking & Transport	1		0.094		3		4
Secretory carrier-associated membrane protein 1	SCAM1_RAT	38	Membrane	Vesicle	Integral		4	Trafficking & Transport	1		0.3		7		8
Secretory carrier-associated membrane protein 5	SCAM5_RAT	26	Membrane	Synapse	Integral		4	Trafficking & Transport	1		0.098		3		19
Selenoprotein T	SELT_RAT	22	Membrane	Other	Integral		1	Uncharacterised	1		0.17		2		2
Septin-5	SEPT5_RAT	43	Membrane	Synapse	Other		0	Cell Signalling & Signal Transduction	1	0.5	0.11	0.024	3	1	4	1
Septin-7	SEPT7_RAT	50	Non-membrane	Other	Other		0	Cell Signalling & Signal Transduction	1	1	0.11	0.092	3	2	4	5
Serine/threonine-protein phosphatase PP1-gamma catalytic subunit	PP1G_RAT	37	Non-membrane	Other	Protein complex		0	Kinases/Phosphatases		1		0.096		2		3
Serum paraoxonase/arylesterase 2	PON2_RAT	40	Membrane	Other	Other		0	Other	1		0.15		3		3
SH3 and multiple ankyrin repeat domains protein 1	SHAN1_RAT	226	Membrane	Synapse	Other		0	Cell Structure & Adhesion		1		0.015		2		4
SH3 and multiple ankyrin repeat domains protein 3	SHAN3_RAT	193	Membrane	Synapse	Other		0	Cell Structure & Adhesion		1		0.032		3		3
Sideroflexin-1	SFXN1_RAT	36	Membrane	Mitochondrion	Integral		3	Channels & Transporters	1	0.5	0.47	0.056	10	1	15	1
Sideroflexin-3	SFXN3_RAT	35	Membrane	Mitochondrion	Integral		2	Channels & Transporters	1	1	0.38	0.15	8	2	14	2
Sideroflexin-5	SFXN5_RAT	37	Membrane	Mitochondrion	Integral		4	Channels & Transporters	1		0.33		7		7
Signal peptidase complex catalytic subunit SEC11A	SC11A_RAT	21	Membrane	ER/Golgi	Integral		3	Other	1		0.16		4		5
Signal peptidase complex catalytic subunit SEC11C	SC11C_RAT	22	Membrane	ER/Golgi	Integral		1	Other	1		0.45		7		9
Signal peptidase complex subunit 3	SPCS3_RAT	20	Membrane	ER/Golgi	Integral		1	Other	1		0.089		2		3
Signal-induced proliferation-associated 1-like protein 1	SI1L1_RAT	202	Non-membrane	Other	Other		0	Uncharacterised		1		0.025		2		2
Sodium- and chloride-dependent GABA transporter 1	SC6A1_RAT	67	Membrane	Synapse	Integral		12	Channels & Transporters	1	0.99	0.065	0.035	3	1	23	1
Sodium- and chloride-dependent GABA transporter 3	S6A11_RAT	70	Membrane	Synapse	Integral		11	Channels & Transporters	1		0.04		2		12
Sodium bicarbonate cotransporter 3	S4A7_RAT	136	Membrane	Plasma membrane	Integral		11	Channels & Transporters	1		0.029		2		5
Sodium channel protein type 2 subunit alpha	SCN2A_RAT	228	Membrane	Other	Integral		22	Channels & Transporters	1		0.037		5		7
Sodium/calcium exchanger 1	NAC1_RAT	108	Membrane	Plasma membrane	Integral		9	Channels & Transporters	1		0.12		8		35
Sodium/calcium exchanger 2	NAC2_RAT	101	Membrane	Plasma membrane	Integral		10	Channels & Transporters	1		0.15		8		25
Sodium/potassium-transporting ATPase subunit alpha-1	AT1A1_RAT	113	Membrane	Plasma membrane	Integral		8	Channels & Transporters	1	1	0.17	0.1	16	7	89	18
Sodium/potassium-transporting ATPase subunit alpha-2	AT1A2_RAT	112	Membrane	Plasma membrane	Integral		8	Channels & Transporters	1		0.082		7		27
Sodium/potassium-transporting ATPase subunit alpha-3	AT1A3_RAT	112	Membrane	Plasma membrane	Integral		8	Channels & Transporters	1	1	0.51	0.35	48	28	386	115
Sodium/potassium-transporting ATPase subunit beta-1	AT1B1_RAT	35	Membrane	Plasma membrane	Integral		1	Channels & Transporters	1	1	0.36	0.27	9	6	50	16
Sodium/potassium-transporting ATPase subunit beta-3	AT1B3_RAT	32	Membrane	Plasma membrane	Integral		1	Channels & Transporters	1		0.12		2		3
Sodium-coupled neutral amino acid transporter 3	S38A3_RAT	56	Membrane	Plasma membrane	Integral		11	Channels & Transporters	1		0.048		2		2
Sodium-driven chloride bicarbonate exchanger	S4A10_RAT	126	Membrane	Plasma membrane	Integral		11	Channels & Transporters	1		0.046		3		6
Solute carrier family 12 member 5	S12A5_RAT	126	Membrane	Other	Integral		11	Channels & Transporters	1		0.1		7		23
Solute carrier family 2, facilitated glucose transporter member 3	GTR3_RAT	54	Membrane	Plasma membrane	Integral		11	Channels & Transporters	1	0.07	0.12	0	6		13
Solute carrier family 23 member 2	S23A2_RAT	64	Membrane	Other	Integral		12	Channels & Transporters	1		0.069		2		2
Sortilin	SORT_RAT	91	Membrane	Other	Integral		1	Receptors	1		0.029		2		2
Sorting and assembly machinery component 50 homolog	SAM50_RAT	52	Membrane	Mitochondrion	Integral		0	Other	1	1	0.092	0.068	4	3	4	4
Spectrin alpha chain, brain	SPTA2_RAT	285	Non-membrane	Cytoskeleton/Filament	Other		0	Cell Structure & Adhesion	1	1	0.041	0.52	6	100	6	158
Spectrin beta chain, brain 2	SPTN2_RAT	271	Non-membrane	Cytoskeleton/Filament	Other		0	Cell Structure & Adhesion		1		0.17		27		44
S-phase kinase-associated protein 1	SKP1_RAT	19	Non-membrane	Other	Other		0	Other	0.99		0.12		1		1		(K)VDQGTLFELILAANYLDIK(G)	0.95	90.87		1068.58	2	-0.008015
Squalene synthetase	FDFT_RAT	48	Membrane	ER/Golgi	Integral		1	Metabolism & Biosynthesis	1		0.067		2		2
Sterol-4-alpha-carboxylate 3-dehydrogenase, decarboxylating	NSDHL_RAT	40	Membrane	Other	Integral		1	Metabolism & Biosynthesis	1		0.077		2		2
Stomatin-like protein 2	STML2_RAT	38	Membrane	Other	Other		0	Uncharacterised	1	1	0.46	0.16	9	3	11	3
Stress-70 protein	GRP75_RAT	74	Non-membrane	Mitochondrion	Other		0	Other		1		0.04		2		2
Succinate dehydrogenase [ubiquinone] flavoprotein subunit	DHSA_RAT	72	Membrane	Mitochondrion	Other		0	Metabolism & Biosynthesis	1	1	0.44	0.066	21	2	35	3
Succinate dehydrogenase [ubiquinone] iron-sulfur subunit	DHSB_RAT	17	Membrane	Mitochondrion	Other		0	Metabolism & Biosynthesis	1		0.063		1		1		(K)LQDPFSLYR(C)	0.95	51.9		569.78	2	-0.018895
Synapsin-1	SYN1_RAT	74	Membrane	Synapse	Other		0	Trafficking & Transport	0.99	0.5	0.016	0.017	1	1	1	1	(R)QASISGPAPPK(V)	0.95	34.07		526.777	2	-0.014395
Synapsin-2	SYN2_RAT	63	Membrane	Synapse	Other		0	Trafficking & Transport	0.1	1	0	0.23		7		8
Synaptic vesicle glycoprotein 2A	SV2A_RAT	83	Membrane	Synapse	Integral		12	Trafficking & Transport	1		0.14		8		35
Synaptic vesicle glycoprotein 2B	SV2B_RAT	77	Membrane	Synapse	Integral		12	Trafficking & Transport	1		0.067		3		6
Synaptogyrin-1	SNG1_RAT	26	Membrane	Synapse	Integral		4	Uncharacterised	1	0.5	0.13	0.051	3	1	3	1
Synaptophysin	SYPH_RAT	33	Membrane	Synapse	Integral		4	Trafficking & Transport	1	1	0.23	0.12	6	3	44	11
Synaptosomal-associated protein 25	SNP25_RAT	23	Membrane	Synapse	Lipid anchor	S-palmitoyl	0	Trafficking & Transport	1	1	0.57	0.43	12	6	19	6
Synaptotagmin-1	SYT1_RAT	47	Membrane	Synapse	Integral		1	Trafficking & Transport	1	1	0.51	0.11	21	4	58	6
Synaptotagmin-12	SYT12_RAT	47	Membrane	Synapse	Integral	S-palmitoyl	1	Trafficking & Transport	0.99		0.048		1		1		(K)AADAVGEILLSLSYLPTAER(L)	0.95	83.54		1045.03	2	-0.03327
Synaptotagmin-5	SYT5_RAT	43	Membrane	Synapse	Integral		1	Trafficking & Transport	1		0.023		1		1		(K)VPYVELGGR(V)	0.95	34.55		495.281	2	0.005685
Syntaxin-18	STX18_RAT	38	Membrane	ER/Golgi	Integral		1	Trafficking & Transport	1		0.09		4		4
Syntaxin-1A	STX1A_RAT	33	Membrane	Synapse	Integral		1	Trafficking & Transport	1		0.53		12		21
Syntaxin-1B	STX1B_RAT	33	Membrane	Synapse	Integral		1	Trafficking & Transport	1		0.51		16		31
Syntaxin-6	STX6_RAT	29	Membrane	ER/Golgi	Integral		1	Trafficking & Transport	1		0.35		5		5
Syntaxin-7	STX7_RAT	30	Membrane	Endosome/Lysosome	Integral		1	Trafficking & Transport	1	0.5	0.43	0.057	8	1	10	1
Syntaxin-8	STX8_RAT	27	Membrane	Endosome/Lysosome	Integral		1	Trafficking & Transport	1		0.12		2		4
Syntaxin-binding protein 1	STXB1_RAT	68	Membrane	Synapse	Other		0	Trafficking & Transport	1	1	0.084	0.069	4	4	4	5
Syntaxin-binding protein 5	STXB5_RAT	128	Membrane	Synapse	Integral		0	Trafficking & Transport	1		0.032		3		6
T-cell immunomodulatory protein	TIP_RAT	67	Membrane	Plasma membrane	Integral		1	Other	1		0.098		4		4
T-complex protein 1 subunit alpha	TCPA_RAT	60	Non-membrane	Cytoplasm	Other		0	Other	1		0.14		4		4
T-complex protein 1 subunit beta	TCPB_RAT	57	Non-membrane	Cytoplasm	Other		0	Other	0.5	1	0.028	0.21	1	6	1	8
T-complex protein 1 subunit delta	TCPD_RAT	58	Non-membrane	Cytoplasm	Other		0	Other	0.98	1	0.054	0.024	1	1	1	1	(R)DALSDLALHFLNK(M)	0.95	53.46		729.094	2	0.20035
T-complex protein 1 subunit epsilon	TCPE_RAT	60	Non-membrane	Cytoplasm	Other		0	Other	1	0.5	0.074	0.031	2	1	2	1
Tenascin-R	TENR_RAT	149	Non-membrane	Other	Other		0	Cell Signalling & Signal Transduction		1		0.13		11		13
Thioredoxin domain-containing protein 14	TXD14_RAT	34	Membrane	Other	Integral		3	Uncharacterised	1		0.19		6		7
Thy-1 membrane glycoprotein	THY1_RAT	18	Membrane	Plasma membrane	Lipid anchor	GPI-anchor	0	Cell Structure & Adhesion	1	1	0.35	0.35	5	6	6	11
Transferrin receptor protein 1	TFR1_RAT	70	Membrane	Plasma membrane	Lipid anchor	S-Palmitoyl	0	Receptors	1		0.29		12		13
Transforming protein RhoA	RHOA_RAT	22	Membrane	Plasma membrane	Lipid anchor	S-geranylgeranyl	0	Cell Signalling & Signal Transduction	1	0.5	0.17	0.062	2	1	3	1
Translocon-associated protein subunit alpha	SSRA_RAT	36	Membrane	ER/Golgi	Integral		1	Trafficking & Transport	1		0.072		2		3
Translocon-associated protein subunit delta	SSRD_RAT	19	Membrane	ER/Golgi	Integral		0	Trafficking & Transport	1		0.18		2		3
Transmembrane 9 superfamily protein member 4	TM9S4_RAT	75	Membrane	Other	Integral		9	Other	0.99		0.014		1		2		(K)AENLGEVLR(G)	0.95	43.07		500.757	2	-0.018075
Transmembrane and coiled-coil domains protein 1	TMCO1_RAT	21	Membrane	ER/Golgi	Integral		2	Uncharacterised	1		0.15		2		3
Transmembrane emp24 domain-containing protein 10	TMEDA_RAT	25	Membrane	ER/Golgi	Integral		1	Trafficking & Transport	1		0.32		6		9
Transmembrane emp24 domain-containing protein 2	TMED2_RAT	23	Membrane	Vesicle	Integral		1	Trafficking & Transport	1		0.25		4		5
Transmembrane protein 100	TM100_RAT	14	Membrane	Other	Integral		2	Uncharacterised	1		0.19		2		2
Transmembrane protein 111	TM111_RAT	30	Membrane	Other	Integral		3	Uncharacterised	1		0.12		3		3
Transmembrane protein 126A	T126A_RAT	216	Membrane	Other	Integral		3	Uncharacterised	1		0.092		1		2		(K)mLFPTLLQTAFAAYLGSR(Q)	0.95	57.44	Oxidation (+16)	1008.5	2	-0.034555
Transmembrane protein 132A	T132A_RAT	111	Membrane	ER/Golgi	Integral		1	Other	1		0.038		2		2
Transmembrane protein 14C	TM14C_RAT	12	Membrane	Mitochondrion	Integral		4	Uncharacterised	1		0.42		2		3
Transmembrane protein 33	TMM33_RAT	28	Membrane	Other	Integral		3	Uncharacterised	1		0.11		2		2
Transmembrane protein 35	TMM35_RAT	18	Membrane	Other	Integral		4	Uncharacterised	1	0.45	0.3	0	4		6
Transmembrane protein 43	TMM43_RAT	45	Membrane	Nucleus	Integral		4	Uncharacterised	1		0.37		9		9
Transmembrane protein 55B	TM55B_RAT	30	Membrane	Endosome/Lysosome	Integral		2	Other	1		0.07		2		2
Tricarboxylate transport protein	TXTP_RAT	34	Membrane	Mitochondrion	Integral		0	Channels & Transporters	1	0.5	0.29	0.039	6	1	12	1
Trifunctional enzyme subunit alpha	ECHA_RAT	83	Non-membrane	Mitochondrion	Other		0	Metabolism & Biosynthesis	1	1	0.32	0.052	14	3	16	3
Trifunctional enzyme subunit beta	ECHB_RAT	51	Non-membrane	Mitochondrion	Other		0	Metabolism & Biosynthesis	1	1	0.091	0.076	4	3	4	5
Tripeptidyl-peptidase 2	TPP2_RAT	138	Non-membrane	Other	Other		0	Other		1		0.031		2		3
Tropomodulin-2	TMOD2_RAT	39	Non-membrane	Cytoskeleton/Filament	Other		0	Cell Structure & Adhesion		1		0.12		2		3
Tubulin alpha-1A chain	TBA1A_RAT	50	Non-membrane	Cytoskeleton/Filament	Other		0	Cell Structure & Adhesion	1	1	0.06	0.06	2	2	26	23
Tubulin alpha-1B chain	TBA1B_RAT	50	Non-membrane	Cytoskeleton/Filament	Other		0	Cell Structure & Adhesion	1	1	0.63	0.65	22	20	82	103
Tubulin alpha-4A chain	TBA4A_RAT	50	Non-membrane	Cytoskeleton/Filament	Other		0	Cell Structure & Adhesion	1	0.5	0.054	0.033	2	1	2	2
Tubulin beta-2A chain	TBB2A_RAT	50	Non-membrane	Cytoskeleton/Filament	Other		0	Cell Structure & Adhesion	1	1	0.69	0.66	25	24	103	122
Tubulin beta-2B chain	TBB2B_RAT	50	Non-membrane	Cytoskeleton/Filament	Other		0	Cell Structure & Adhesion	1	0.5	0.036	0.027	2	1	3	5
Tubulin beta-2C chain	TBB2C_RAT	50	Non-membrane	Cytoskeleton/Filament	Other		0	Cell Structure & Adhesion	1	1	0.16	0.067	4	2	4	3
Tubulin beta-3 chain	TBB3_RAT	50	Non-membrane	Cytoskeleton/Filament	Other		0	Cell Structure & Adhesion	1	1	0.26	0.23	8	7	13	13
Tubulin beta-5 chain	TBB5_RAT	50	Non-membrane	Cytoskeleton/Filament	Other		0	Cell Structure & Adhesion	1	1	0.15	0.15	6	6	10	15
Tyrosine-protein phosphatase non-receptor type substrate 1	SHPS1_RAT	56	Membrane	Plasma membrane	Integral		1	Kinases/Phosphatases	1		0.11		4		4
Ubiquitin	UBIQ_RAT	9	Non-membrane	Other	Other		0	Other	1	1	0.45	0.45	3	3	28	12
Uncharacterized glycosyltransferase AGO61	AGO61_RAT	67	Non-membrane	Other	Other		0	Uncharacterised	1	0.37	0.26	0	9		10
Uncharacterized protein C10orf58 homolog	CJ058_RAT	26	Membrane	Other	Integral		3	Uncharacterised	1		0.18		4		4
Uncharacterized protein KIAA0152 homolog	K0152_RAT	32	Membrane	Plasma membrane	Integral		1	Uncharacterised	1		0.12		2		3
UPF0404 protein C11orf59 homolog	CK059_RAT	18	Non-membrane	Other	Other		0	Uncharacterised	1	1	0.46	0.31	5	3	6	3
Up-regulated during skeletal muscle growth protein 5	USMG5_RAT	6	Membrane	Mitochondrion	Integral		1	Other	1	0.99	0.45	0.26	4	1	7	1
Vacuolar ATP synthase 16 kDa proteolipid subunit	VATL_RAT	16	Membrane	Other	Integral		4	Channels & Transporters	0.5	1	0.2	0.32	1	2	8	3
Vacuolar ATP synthase subunit B, brain isoform	VATB2_RAT	56	Membrane	Cytoplasm	Protein complex		0	Channels & Transporters	1	1	0.38	0.7	13	26	23	56
Vacuolar ATP synthase subunit S1	VAS1_RAT	51	Membrane	Cytoplasm	Integral		1	Channels & Transporters	1	0.5	0.097	0.022	2	1	3	1
Vacuolar protein sorting-associated protein 45	VPS45_RAT	65	Membrane	ER/Golgi	Other		0	Trafficking & Transport	1		0.082		4		5
Vacuolar proton pump subunit C 1	VATC1_RAT	44	Membrane	Other	Protein complex		0	Channels & Transporters	1	1	0.41	0.21	15	8	17	11
Vacuolar proton pump subunit E 1	VATE1_RAT	26	Membrane	Other	Protein complex		0	Channels & Transporters	1	1	0.3	0.27	7	7	11	8
Vacuolar proton pump subunit F	VATF_RAT	13	Membrane	Other	Protein complex		0	Channels & Transporters	1	0.5	0.49	0.2	4	1	6	1
Vacuolar proton translocating ATPase 116 kDa subunit a isoform 1	VPP1_RAT	96	Membrane	Vesicle	Integral		8	Channels & Transporters	1	1	0.32	0.35	24	24	167	78
Versican core protein	CSPG2_RAT	300	Non-membrane	Other	Other		0	Cell Structure & Adhesion		1		0.011		3		3
Vesicle transport through interaction with t-SNAREs homolog 1B	VTI1B_RAT	27	Membrane	Vesicle	Integral		1	Trafficking & Transport	1		0.28		5		6
Vesicle-associated membrane protein 1	VAMP1_RAT	13	Membrane	Synapse	Integral		1	Trafficking & Transport	1		0.54		3		4
Vesicle-associated membrane protein 2	VAMP2_RAT	13	Membrane	Synapse	Integral		1	Trafficking & Transport	1	1	0.71	0.62	12	4	47	8
Vesicle-associated membrane protein 3	VAMP3_RAT	11	Membrane	Synapse	Integral		1	Trafficking & Transport	1		0.32		4		6
Vesicle-associated membrane protein-associated protein A	VAPA_RAT	28	Membrane	Plasma membrane	Integral		1	Trafficking & Transport	1	1	0.34	0.12	7	3	16	3
Vesicle-associated membrane protein-associated protein B	VAPB_RAT	27	Membrane	Plasma membrane	Integral		1	Trafficking & Transport	1		0.27		4		4
Vesicle-fusing ATPase	NSF_RAT	83	Non-membrane	Vesicle	Other		0	Trafficking & Transport	1	1	0.16	0.027	11	2	12	4
Vesicle-trafficking protein SEC22b	SC22B_RAT	25	Membrane	ER/Golgi	Integral		1	Trafficking & Transport	1		0.48		10		13
Vesicular inhibitory amino acid transporter	VIAAT_RAT	57	Membrane	Synapse	Integral		11	Trafficking & Transport	1		0.078		3		5
Vimentin	VIME_RAT	54	Non-membrane	Cytoskeleton/Filament	Other		0	Cell Structure & Adhesion		1		0.18		7		12
Visinin-like protein 1	VISL1_RAT	22	Membrane	Other	Lipid anchor	N-myristoyl	0	Other	0.99	0.5	0.063	0.063	1	1	1	1	(R)LNLEEFQQLYVK(F)	0.95	66.95		762.322	2	-0.0872
Voltage-dependent anion-selective channel protein 1	VDAC1_RAT	31	Membrane	Plasma Membrane	Integral		0	Channels & Transporters	1	1	0.84	0.76	19	16	43	48
Voltage-dependent anion-selective channel protein 2	VDAC2_RAT	31	Membrane	Mitochondrion	Integral		0	Channels & Transporters	1	1	0.44	0.29	11	7	20	21
Voltage-dependent anion-selective channel protein 3	VDAC3_RAT	31	Membrane	Mitochondrion	Integral		0	Channels & Transporters	1	1	0.3	0.3	6	6	9	13
Voltage-dependent calcium channel subunit alpha-2/delta-1	CA2D1_RAT	124	Membrane	Plasma membrane	Integral		1	Channels & Transporters	1	1	0.29	0.33	24	24	31	36
Voltage-dependent calcium channel subunit alpha-2/delta-2	CA2D2_RAT	131	Membrane	Plasma membrane	Integral		1	Channels & Transporters	1	1	0.019	0.083	1	7	1	9
Voltage-dependent calcium channel subunit alpha-2/delta-3	CA2D3_RAT	122	Membrane	Plasma membrane	Integral		0	Channels & Transporters	1	1	0.22	0.2	24	18	27	25
Voltage-dependent L-type calcium channel subunit beta-2	CACB2_RAT	73	Membrane	Plasma membrane	Protein complex		0	Channels & Transporters	0.99		0.018		1		1		(R)SSLAEVQSEIER(I)	0.95	61.15		674.323	2	-0.018885
